# Supplementary material for: DBNorm: normalizing high-density oligonucleotide microarray data based on distributions
Source: BMC Bioinformatics. 2017 Nov 29;18:527. doi: 10.1186/s12859-017-1912-5 (PMC5706403; doi:10.1186/s12859-017-1912-5)
Supplement: Supplementary file 3 — DBNorm test script. Code of how we test DBNorm package. (TXT 2 kb) [file 12859_2017_1912_MOESM3_ESM.txt]

library(DBNorm)

# load example data arrays
loadData(0)

DBdata1 <- genDistData(DArray1, 500)
DBdata2 <- genDistData(DArray2, 500)
DBdata3 <- genDistData(DArray3, 500)
DBdata4 <- genDistData(DArray4, 500)

# define distribution
DBdata5 <- defineDist(Norm(mean=0, sd=1))

# visualising distribution datasets
visDistData(DBdata1, "F", "DArray1", "Range", "Frequency")
visDistData(DBdata1, "P", "DArray1", "Range", "Probability")

visDistData(DBdata2, "F", "DArray2", "Range", "Frequency")
visDistData(DBdata2, "P", "DArray2", "Range", "Probability")

visDistData(DBdata3, "F", "DArray3", "Range", "Frequency")
visDistData(DBdata3, "P", "DArray3", "Range", "Probability")

visDistData(DBdata4, "F", "DArray4", "Range", "Frequency")
visDistData(DBdata4, "P", "DArray4", "Range", "Probability")

visDistData(DBdata5, "F", "Normal distribution (0, 1)", "Range", "Frequency")
visDistData(DBdata5, "P", "Normal distribution (0, 1)", "Range", "Probability")

# Poly fitting
DBdata1 <- polyFit(DBdata1, 9)
DBdata2 <- polyFit(DBdata2, 9)
DBdata3 <- polyFit(DBdata3, 9)
DBdata4 <- polyFit(DBdata4, 9)

# Fourier fitting
DBdata1 <- fourierFit(DBdata1, 3)
DBdata2 <- fourierFit(DBdata2, 9)
DBdata3 <- fourierFit(DBdata3, 9)
DBdata4 <- fourierFit(DBdata4, 9)

# Gaussian fitting
DBdata1 <- gaussianFit(DBdata1)
DBdata2 <- gaussianFit(DBdata2)
DBdata3 <- gaussianFit(DBdata3)
DBdata4 <- gaussianFit(DBdata4)

# Customised fitting
DBdata1 = custFit(DBdata1, "y ~ x + cos(x)")
DBdata2 = custFit(DBdata2, "y ~ x + cos(x)")
DBdata3 = custFit(DBdata3, "y ~ x + cos(x)")
DBdata4 = custFit(DBdata4, "y ~ x + cos(x)")

# Visualising fitting results
visFitting(DBdata1, "DArray1", "Range", "Probability")
visFitting(DBdata2, "DArray2", "Range", "Probability")
visFitting(DBdata3, "DArray3", "Range", "Probability")
visFitting(DBdata4, "DArray4", "Range", "Probability")
visFitting(DBdata5, "DArray5", "Range", "Probability")

# Continuous Normalization
DA1toDA3 = conNormalizer(DBdata1, DBdata3)
DA1toDA3DBdata <- genDistData(DA1toDA3, 500)
visDistData(DA1toDA3DBdata, "P", "DA1toDA3", "Range", "Probability")

# Emprical Normalization
DA1toDA3 = disNormalizer(DBdata1$data, DBdata3$data)
DA1toDA3DBdata <- genDistData(DA1toDA3, 500)
visDistData(DA1toDA3DBdata, "P", "DA1toDA3", "Range", "Probability")

# Distribution Normalization
DA1toDA5 = distrNormalizer(DBdata1, DBdata5)
DA1toDA5DBdata <- genDistData(DA1toDA5, 500)
visDistData(DA1toDA5DBdata, "P", "DA1toDA5", "Range", "Probability")
